# Supplementary material for: Identification of Receptor Binding Proteins of Yersinia Phage φR1-37 and Enterocoliticin That Use the Same Bacterial Surface Receptor
Source: Viruses. 2026 Feb 27;18(3):291. doi: 10.3390/v18030291 (PMC13030884; doi:10.3390/v18030291)
Supplement: Supplementary file 1 [file viruses-18-00291-s001.zip]

Archive with 1 entries (1 files):
- viruses-4106077-supplementary.pdf
